# Supplementary material for: Unravelling the Mechanism and Governing Factors in Lewis Acid and Non-Covalent Diels–Alder Catalysis: Different Perspectives
Source: Int J Mol Sci. 2023 Mar 3;24(5):4938. doi: 10.3390/ijms24054938 (PMC10003447; doi:10.3390/ijms24054938)
Supplement: Supplementary file 1 [file ijms-24-04938-s001.zip]

Archive with 1 entries (1 files):
- ijms-2225398-supplementary.pdf
